# Supplementary material for: A Slam-dependent hemophore contributes to heme acquisition in the bacterial pathogen Acinetobacter baumannii
Source: Nat Commun. 2021 Nov 1;12:6270. doi: 10.1038/s41467-021-26545-9 (PMC8560813; doi:10.1038/s41467-021-26545-9)
Supplement: Supplementary file 4 — Source Data [file 41467_2021_26545_MOESM4_ESM.xlsx]

## Sheet: Figure 1b
Figure 1b
Experiment 1
	Time (h)	Blank	Blank	Avg		WT	WT	Avg - Blank		hphA112::Tn26	hphA112::Tn26	Avg-Blank		hsmA150::Tn26	hsmA150::Tn26	Avg-Blank		hemTR168::Tn26	hemTR168::Tn26	Avg-Blank		hphR109::Tn26	hphR109::Tn26	Avg-Blank
	0	0.169	0.168	0.1685		0.22	0.22	0.0515		0.206	0.225	0.047		0.228	0.216	0.0535		0.207	0.215	0.0425		0.212	0.224	0.0495
	1	0.172	0.164	0.168		0.307	0.301	0.136		0.261	0.268	0.0965		0.305	0.294	0.1315		0.279	0.281	0.112		0.216	0.255	0.0675
	2	0.169	0.162	0.1655		0.382	0.376	0.2135		0.336	0.337	0.171		0.395	0.352	0.208		0.351	0.351	0.1855		0.297	0.331	0.1485
	3	0.172	0.163	0.1675		0.459	0.45	0.287		0.407	0.402	0.237		0.47	0.435	0.285		0.417	0.417	0.2495		0.397	0.423	0.2425
	4	0.172	0.165	0.1685		0.51	0.498	0.3355		0.462	0.454	0.2895		0.505	0.475	0.3215		0.473	0.463	0.2995		0.448	0.466	0.2885
	5	0.171	0.164	0.1675		0.539	0.535	0.3695		0.521	0.503	0.3445		0.534	0.504	0.3515		0.517	0.506	0.344		0.483	0.491	0.3195
	6	0.17	0.165	0.1675		0.567	0.563	0.3975		0.561	0.555	0.3905		0.567	0.529	0.3805		0.543	0.544	0.376		0.511	0.52	0.348
	7	0.169	0.167	0.168		0.592	0.587	0.4215		0.594	0.584	0.421		0.591	0.556	0.4055		0.569	0.57	0.4015		0.535	0.536	0.3675
	8	0.168	0.164	0.166		0.617	0.61	0.4475		0.62	0.612	0.45		0.62	0.58	0.434		0.589	0.593	0.425		0.554	0.55	0.386
	9	0.166	0.161	0.1635		0.645	0.634	0.476		0.646	0.635	0.477		0.643	0.604	0.46		0.611	0.615	0.4495		0.566	0.557	0.398
	10	0.166	0.164	0.165		0.672	0.661	0.5015		0.673	0.659	0.501		0.668	0.629	0.4835		0.64	0.638	0.474		0.572	0.561	0.4015
	11	0.168	0.163	0.1655		0.697	0.685	0.5255		0.698	0.681	0.524		0.7	0.652	0.5105		0.662	0.659	0.495		0.58	0.563	0.406
	12	0.168	0.163	0.1655		0.718	0.706	0.5465		0.718	0.702	0.5445		0.711	0.669	0.5245		0.684	0.687	0.52		0.582	0.561	0.406
	13	0.164	0.162	0.163		0.738	0.726	0.569		0.734	0.721	0.5645		0.73	0.684	0.544		0.709	0.694	0.5385		0.582	0.556	0.406
	14	0.166	0.164	0.165		0.759	0.749	0.589		0.754	0.738	0.581		0.741	0.698	0.5545		0.728	0.715	0.5565		0.581	0.552	0.4015
	15	0.168	0.163	0.1655		0.769	0.765	0.6015		0.77	0.753	0.596		0.738	0.707	0.557		0.728	0.736	0.5665		0.58	0.546	0.3975
	16	0.17	0.163	0.1665		0.764	0.763	0.597		0.772	0.767	0.603		0.731	0.702	0.55		0.721	0.748	0.568		0.576	0.542	0.3925
	17	0.168	0.164	0.166		0.763	0.758	0.5945		0.77	0.777	0.6075		0.725	0.699	0.546		0.718	0.757	0.5715		0.569	0.531	0.384
	18	0.166	0.164	0.165		0.755	0.753	0.589		0.765	0.772	0.6035		0.72	0.686	0.538		0.712	0.746	0.564		0.566	0.524	0.38
	19	0.168	0.164	0.166		0.756	0.749	0.5865		0.761	0.765	0.597		0.712	0.683	0.5315		0.707	0.748	0.5615		0.563	0.52	0.3755
	20	0.17	0.166	0.168		0.749	0.745	0.579		0.756	0.766	0.593		0.709	0.676	0.5245		0.7	0.741	0.5525		0.558	0.512	0.367
Experiment 2
	Time (h)	Blank	Blank	Avg		WT	WT	Avg - Blank		hphA112::Tn26	hphA112::Tn26	Avg-Blank		hsmA150::Tn26	hsmA150::Tn26	Avg-Blank		hemTR168::Tn26	hemTR168::Tn26	Avg-Blank		hphR109::Tn26	hphR109::Tn26	Avg-Blank
	0	0.168	0.167	0.1675		0.211	0.211	0.0435		0.215	0.217	0.0485		0.219	0.216	0.05		0.206	0.207	0.039		0.211	0.225	0.0505
	1	0.17	0.169	0.1695		0.252	0.282	0.0975		0.248	0.251	0.08		0.275	0.27	0.103		0.255	0.232	0.074		0.224	0.238	0.0615
	2	0.169	0.167	0.168		0.337	0.371	0.186		0.332	0.334	0.165		0.355	0.357	0.188		0.332	0.311	0.1535		0.279	0.31	0.1265
	3	0.166	0.166	0.166		0.419	0.455	0.271		0.403	0.403	0.237		0.425	0.441	0.267		0.407	0.396	0.2355		0.346	0.374	0.194
	4	0.169	0.165	0.167		0.482	0.526	0.337		0.467	0.481	0.307		0.483	0.512	0.3305		0.475	0.465	0.303		0.431	0.445	0.271
	5	0.168	0.166	0.167		0.542	0.56	0.384		0.515	0.548	0.3645		0.527	0.545	0.369		0.511	0.507	0.342		0.49	0.505	0.3305
	6	0.169	0.165	0.167		0.574	0.589	0.4145		0.568	0.585	0.4095		0.57	0.57	0.403		0.539	0.534	0.3695		0.527	0.549	0.371
	7	0.17	0.165	0.1675		0.6	0.617	0.441		0.608	0.614	0.4435		0.593	0.599	0.4285		0.56	0.559	0.392		0.551	0.583	0.3995
	8	0.167	0.162	0.1645		0.626	0.649	0.473		0.639	0.643	0.4765		0.618	0.63	0.4595		0.582	0.586	0.4195		0.572	0.609	0.426
	9	0.169	0.165	0.167		0.653	0.676	0.4975		0.666	0.669	0.5005		0.642	0.66	0.484		0.602	0.613	0.4405		0.588	0.632	0.443
	10	0.17	0.167	0.1685		0.684	0.706	0.5265		0.691	0.701	0.5275		0.665	0.692	0.51		0.621	0.64	0.462		0.601	0.656	0.46
	11	0.168	0.167	0.1675		0.709	0.731	0.5525		0.712	0.723	0.55		0.681	0.723	0.5345		0.638	0.664	0.4835		0.609	0.67	0.472
	12	0.171	0.167	0.169		0.731	0.758	0.5755		0.731	0.743	0.568		0.696	0.745	0.5515		0.656	0.689	0.5035		0.611	0.685	0.479
	13	0.173	0.168	0.1705		0.755	0.781	0.5975		0.747	0.764	0.585		0.709	0.741	0.5545		0.67	0.71	0.5195		0.617	0.694	0.485
	14	0.173	0.168	0.1705		0.774	0.785	0.609		0.763	0.782	0.602		0.723	0.735	0.5585		0.678	0.717	0.527		0.616	0.703	0.489
	15	0.171	0.165	0.168		0.782	0.775	0.6105		0.775	0.792	0.6155		0.734	0.726	0.562		0.689	0.71	0.5315		0.609	0.698	0.4855
	16	0.171	0.166	0.1685		0.777	0.77	0.605		0.791	0.79	0.622		0.748	0.723	0.567		0.695	0.703	0.5305		0.607	0.692	0.481
	17	0.172	0.17	0.171		0.77	0.767	0.5975		0.802	0.78	0.62		0.76	0.719	0.5685		0.699	0.699	0.528		0.606	0.685	0.4745
	18	0.17	0.168	0.169		0.761	0.762	0.5925		0.795	0.77	0.6135		0.755	0.714	0.5655		0.688	0.691	0.5205		0.597	0.677	0.468
	19	0.174	0.17	0.172		0.756	0.757	0.5845		0.791	0.768	0.6075		0.749	0.71	0.5575		0.683	0.684	0.5115		0.592	0.674	0.461
	20	0.17	0.168	0.169		0.748	0.751	0.5805		0.787	0.759	0.604		0.746	0.705	0.5565		0.669	0.678	0.5045		0.584	0.664	0.455
Experiment 3
	Time (h)	Blank	Blank	Avg		WT	WT	Avg - Blank		hphA112::Tn26	hphA112::Tn26	Avg-Blank		hsmA150::Tn26	hsmA150::Tn26	Avg-Blank		hemTR168::Tn26	hemTR168::Tn26	Avg-Blank		hphR109::Tn26	hphR109::Tn26	Avg-Blank
	0	0.168	0.164	0.166		0.217	0.219	0.052		0.206	0.208	0.041		0.222	0.219	0.0545		0.205	0.203	0.038		0.21	0.232	0.055
	1	0.17	0.164	0.167		0.304	0.301	0.1355		0.281	0.281	0.114		0.297	0.299	0.131		0.277	0.272	0.1075		0.248	0.257	0.0855
	2	0.168	0.163	0.1655		0.383	0.382	0.217		0.362	0.361	0.196		0.376	0.379	0.212		0.346	0.343	0.179		0.323	0.335	0.1635
	3	0.162	0.159	0.1605		0.461	0.454	0.297		0.437	0.434	0.275		0.449	0.453	0.2905		0.413	0.4	0.246		0.392	0.409	0.24
	4	0.165	0.16	0.1625		0.526	0.508	0.3545		0.495	0.493	0.3315		0.51	0.519	0.352		0.471	0.459	0.3025		0.463	0.477	0.3075
	5	0.166	0.16	0.163		0.564	0.559	0.3985		0.544	0.549	0.3835		0.555	0.565	0.397		0.511	0.495	0.34		0.518	0.511	0.3515
	6	0.168	0.163	0.1655		0.592	0.589	0.425		0.577	0.584	0.415		0.586	0.594	0.4245		0.539	0.532	0.37		0.555	0.544	0.384
	7	0.166	0.158	0.162		0.619	0.614	0.4545		0.609	0.613	0.449		0.613	0.619	0.454		0.56	0.568	0.402		0.586	0.569	0.4155
	8	0.165	0.163	0.164		0.646	0.642	0.48		0.64	0.649	0.4805		0.645	0.653	0.485		0.584	0.595	0.4255		0.611	0.591	0.437
	9	0.169	0.165	0.167		0.676	0.672	0.507		0.672	0.678	0.508		0.679	0.69	0.5175		0.609	0.622	0.4485		0.635	0.609	0.455
	10	0.168	0.164	0.166		0.705	0.696	0.5345		0.703	0.708	0.5395		0.711	0.719	0.549		0.629	0.637	0.467		0.656	0.619	0.4715
	11	0.17	0.164	0.167		0.731	0.72	0.5585		0.728	0.736	0.565		0.741	0.748	0.5775		0.65	0.662	0.489		0.672	0.632	0.485
	12	0.171	0.163	0.167		0.749	0.746	0.5805		0.761	0.764	0.5955		0.769	0.773	0.604		0.671	0.678	0.5075		0.693	0.64	0.4995
	13	0.172	0.164	0.168		0.772	0.763	0.5995		0.785	0.79	0.6195		0.774	0.772	0.605		0.691	0.694	0.5245		0.698	0.641	0.5015
	14	0.173	0.165	0.169		0.791	0.785	0.619		0.811	0.808	0.6405		0.771	0.768	0.6005		0.713	0.713	0.544		0.706	0.647	0.5075
	15	0.17	0.164	0.167		0.789	0.795	0.625		0.809	0.802	0.6385		0.764	0.76	0.595		0.722	0.728	0.558		0.709	0.644	0.5095
	16	0.17	0.163	0.1665		0.785	0.792	0.622		0.801	0.793	0.6305		0.756	0.754	0.5885		0.716	0.736	0.5595		0.704	0.639	0.505
	17	0.169	0.163	0.166		0.78	0.787	0.6175		0.792	0.785	0.6225		0.754	0.748	0.585		0.709	0.753	0.565		0.692	0.64	0.5
	18	0.168	0.164	0.166		0.775	0.784	0.6135		0.786	0.782	0.618		0.748	0.745	0.5805		0.7	0.764	0.566		0.685	0.635	0.494
	19	0.17	0.163	0.1665		0.778	0.782	0.6135		0.781	0.777	0.6125		0.746	0.742	0.5775		0.695	0.777	0.5695		0.682	0.632	0.4905
	20	0.172	0.166	0.169		0.771	0.779	0.606		0.776	0.773	0.6055		0.744	0.738	0.572		0.691	0.789	0.571		0.67	0.628	0.48

## Sheet: Figure 1c
Figure 1c
Experiment 1
	Time (h)	Blank	Blank	Avg		WT	WT	Avg - Blank		hemTR168::Tn26	hemTR168::Tn26	Avg-Blank		hphR109::Tn26	hphR109::Tn26	Avg-Blank		hemTR168::Tn26/hphR109::Tn26	hemTR168::Tn26/hphR109::Tn26	Avg-Blank
	0.5	0.12	0.129	0.1245		0.226	0.216	0.0965		0.224	0.224	0.0995		0.22	0.22	0.0955		0.238	0.231	0.11
	1.5	0.119	0.127	0.123		0.287	0.261	0.151		0.268	0.276	0.149		0.262	0.276	0.146		0.275	0.269	0.149
	2.5	0.118	0.125	0.1215		0.335	0.307	0.1995		0.307	0.31	0.187		0.301	0.319	0.1885		0.31	0.316	0.1915
	3.5	0.117	0.125	0.121		0.375	0.346	0.2395		0.344	0.349	0.2255		0.343	0.36	0.2305		0.347	0.346	0.2255
	4.5	0.117	0.124	0.1205		0.405	0.378	0.271		0.375	0.377	0.2555		0.373	0.403	0.2675		0.376	0.368	0.2515
	5.5	0.116	0.124	0.12		0.422	0.409	0.2955		0.403	0.408	0.2855		0.408	0.438	0.303		0.391	0.379	0.265
	6.5	0.116	0.123	0.1195		0.438	0.438	0.3185		0.438	0.439	0.319		0.443	0.449	0.3265		0.397	0.387	0.2725
	7.5	0.116	0.123	0.1195		0.448	0.455	0.332		0.46	0.461	0.341		0.465	0.458	0.342		0.397	0.388	0.273
	8.5	0.116	0.123	0.1195		0.463	0.467	0.3455		0.475	0.478	0.357		0.477	0.462	0.35		0.402	0.39	0.2765
	9.5	0.116	0.123	0.1195		0.478	0.48	0.3595		0.487	0.492	0.37		0.486	0.46	0.3535		0.398	0.385	0.272
	10.5	0.116	0.122	0.119		0.493	0.493	0.374		0.501	0.509	0.386		0.496	0.46	0.359		0.387	0.376	0.2625
	11.5	0.116	0.123	0.1195		0.511	0.502	0.387		0.511	0.52	0.396		0.502	0.454	0.3585		0.379	0.365	0.2525
	12.5	0.115	0.122	0.1185		0.53	0.511	0.402		0.523	0.529	0.4075		0.506	0.444	0.3565		0.368	0.354	0.2425
	13.5	0.115	0.123	0.119		0.541	0.523	0.413		0.537	0.542	0.4205		0.511	0.435	0.354		0.356	0.343	0.2305
	14.5	0.115	0.122	0.1185		0.552	0.535	0.425		0.545	0.553	0.4305		0.515	0.423	0.3505		0.343	0.328	0.217
	15.5	0.115	0.123	0.119		0.544	0.543	0.4245		0.557	0.566	0.4425		0.516	0.414	0.346		0.331	0.316	0.2045
	16.5	0.115	0.122	0.1185		0.538	0.553	0.427		0.569	0.578	0.455		0.518	0.404	0.3425		0.318	0.305	0.193
	17.5	0.114	0.122	0.118		0.529	0.565	0.429		0.579	0.587	0.465		0.519	0.391	0.337		0.304	0.291	0.1795
	18.5	0.114	0.122	0.118		0.518	0.573	0.4275		0.58	0.58	0.462		0.521	0.376	0.3305		0.291	0.279	0.167
	19.5	0.114	0.122	0.118		0.503	0.567	0.417		0.571	0.568	0.4515		0.52	0.364	0.324		0.274	0.267	0.1525
	20.5	0.114	0.121	0.1175		0.496	0.557	0.409		0.557	0.558	0.44		0.512	0.346	0.3115		0.259	0.252	0.138
Experiment 2
	Time (h)	Blank	Blank	Avg		WT	WT	Avg - Blank		hemTR168::Tn26	hemTR168::Tn26	Avg-Blank		hphR109::Tn26	hphR109::Tn26	Avg-Blank		hemTR168::Tn26/hphR109::Tn26	hemTR168::Tn26/hphR109::Tn26	Avg-Blank
	0.5	0.125	0.129	0.127		0.158	0.157	0.0305		0.161	0.16	0.0335		0.171	0.176	0.0465		0.178	0.184	0.054
	1.5	0.123	0.128	0.1255		0.213	0.207	0.0845		0.217	0.22	0.093		0.213	0.204	0.083		0.212	0.209	0.085
	2.5	0.122	0.126	0.124		0.267	0.255	0.137		0.263	0.272	0.1435		0.252	0.252	0.128		0.245	0.241	0.119
	3.5	0.12	0.124	0.122		0.363	0.3	0.2095		0.316	0.32	0.196		0.28	0.284	0.16		0.273	0.279	0.154
	4.5	0.12	0.123	0.1215		0.422	0.351	0.265		0.372	0.368	0.2485		0.316	0.324	0.1985		0.32	0.313	0.195
	5.5	0.119	0.123	0.121		0.473	0.417	0.324		0.46	0.409	0.3135		0.371	0.372	0.2505		0.432	0.372	0.281
	6.5	0.119	0.122	0.1205		0.44	0.433	0.316		0.462	0.437	0.329		0.401	0.399	0.2795		0.525	0.393	0.3385
	7.5	0.12	0.122	0.121		0.452	0.441	0.3255		0.475	0.454	0.3435		0.42	0.428	0.303		0.428	0.387	0.2865
	8.5	0.119	0.122	0.1205		0.465	0.486	0.355		0.49	0.499	0.374		0.446	0.461	0.333		0.433	0.432	0.312
	9.5	0.12	0.121	0.1205		0.482	0.524	0.3825		0.506	0.515	0.39		0.469	0.478	0.353		0.488	0.427	0.337
	10.5	0.12	0.122	0.121		0.483	0.521	0.381		0.518	0.523	0.3995		0.49	0.492	0.37		0.414	0.409	0.2905
	11.5	0.12	0.122	0.121		0.488	0.511	0.3785		0.527	0.534	0.4095		0.493	0.495	0.373		0.397	0.393	0.274
	12.5	0.12	0.122	0.121		0.5	0.519	0.3885		0.531	0.534	0.4115		0.494	0.501	0.3765		0.393	0.394	0.2725
	13.5	0.12	0.122	0.121		0.505	0.515	0.389		0.541	0.532	0.4155		0.486	0.504	0.374		0.39	0.379	0.2635
	14.5	0.12	0.121	0.1205		0.522	0.542	0.4115		0.549	0.551	0.4295		0.494	0.524	0.3885		0.385	0.369	0.2565
	15.5	0.12	0.121	0.1205		0.531	0.522	0.406		0.555	0.547	0.4305		0.492	0.512	0.3815		0.371	0.362	0.246
	16.5	0.12	0.121	0.1205		0.537	0.526	0.411		0.558	0.553	0.435		0.49	0.512	0.3805		0.357	0.356	0.236
	17.5	0.119	0.121	0.12		0.518	0.524	0.401		0.556	0.551	0.4335		0.487	0.503	0.375		0.346	0.344	0.225
	18.5	0.119	0.12	0.1195		0.505	0.522	0.394		0.544	0.554	0.4295		0.481	0.497	0.3695		0.333	0.335	0.2145
	19.5	0.119	0.12	0.1195		0.491	0.52	0.386		0.531	0.547	0.4195		0.486	0.502	0.3745		0.325	0.325	0.2055
	20.5	0.119	0.12	0.1195		0.469	0.514	0.372		0.518	0.542	0.4105		0.465	0.483	0.3545		0.308	0.312	0.1905
Experiment 3
	Time (h)	Blank	Blank	Avg		WT	WT	Avg - Blank		hemTR168::Tn26	hemTR168::Tn26	Avg-Blank		hphR109::Tn26	hphR109::Tn26	Avg-Blank		hemTR168::Tn26/hphR109::Tn26	hemTR168::Tn26/hphR109::Tn26	Avg-Blank
	0.5	0.142	0.145	0.1435		0.186	0.18	0.0395		0.183	0.183	0.0395		0.179	0.173	0.0325		0.184	0.178	0.0375
	1.5	0.141	0.145	0.143		0.302	0.264	0.14		0.262	0.263	0.1195		0.212	0.206	0.066		0.24	0.231	0.0925
	2.5	0.141	0.144	0.1425		0.356	0.323	0.197		0.306	0.297	0.159		0.259	0.248	0.111		0.268	0.257	0.12
	3.5	0.14	0.143	0.1415		0.343	0.377	0.2185		0.33	0.336	0.1915		0.29	0.281	0.144		0.305	0.294	0.158
	4.5	0.139	0.142	0.1405		0.403	0.432	0.277		0.377	0.386	0.241		0.328	0.324	0.1855		0.36	0.332	0.2055
	5.5	0.139	0.141	0.14		0.477	0.457	0.327		0.421	0.426	0.2835		0.39	0.381	0.2455		0.469	0.378	0.2835
	6.5	0.138	0.14	0.139		0.56	0.478	0.38		0.463	0.469	0.327		0.435	0.418	0.2875		0.537	0.461	0.36
	7.5	0.138	0.14	0.139		0.575	0.487	0.392		0.509	0.49	0.3605		0.453	0.443	0.309		0.557	0.412	0.3455
	8.5	0.137	0.139	0.138		0.593	0.5	0.4085		0.508	0.507	0.3695		0.478	0.473	0.3375		0.655	0.486	0.4325
	9.5	0.137	0.139	0.138		0.533	0.509	0.383		0.519	0.517	0.38		0.499	0.489	0.356		0.586	0.451	0.3805
	10.5	0.136	0.139	0.1375		0.628	0.548	0.4505		0.597	0.543	0.4325		0.515	0.501	0.3705		0.62	0.451	0.398
	11.5	0.136	0.138	0.137		0.626	0.538	0.445		0.599	0.541	0.433		0.52	0.505	0.3755		0.525	0.39	0.3205
	12.5	0.136	0.138	0.137		0.594	0.547	0.4335		0.576	0.559	0.4305		0.522	0.514	0.381		0.548	0.416	0.345
	13.5	0.136	0.137	0.1365		0.573	0.555	0.4275		0.597	0.556	0.44		0.528	0.511	0.383		0.501	0.382	0.305
	14.5	0.135	0.137	0.136		0.587	0.557	0.436		0.589	0.568	0.4425		0.53	0.517	0.3875		0.477	0.369	0.287
	15.5	0.135	0.136	0.1355		0.579	0.56	0.434		0.574	0.561	0.432		0.532	0.52	0.3905		0.44	0.364	0.2665
	16.5	0.134	0.136	0.135		0.582	0.562	0.437		0.582	0.56	0.436		0.539	0.52	0.3945		0.399	0.351	0.24
	17.5	0.134	0.136	0.135		0.586	0.556	0.436		0.583	0.562	0.4375		0.535	0.514	0.3895		0.39	0.344	0.232
	18.5	0.134	0.136	0.135		0.588	0.557	0.4375		0.589	0.558	0.4385		0.535	0.517	0.391		0.378	0.334	0.221
	19.5	0.133	0.136	0.1345		0.583	0.539	0.4265		0.587	0.553	0.4355		0.526	0.511	0.384		0.358	0.324	0.2065
	20.5	0.133	0.135	0.134		0.59	0.524	0.423		0.587	0.55	0.4345		0.525	0.511	0.384		0.352	0.314	0.199

## Sheet: Figure 1d
Figure 1d
Experiment 1
	Time (h)	Blank	Blank	Avg		WT	WT	Avg - Blank		hphA112::Tn26	hphA112::Tn26	Avg-Blank		hsmA150::Tn26	hsmA150::Tn26	Avg-Blank		hemTR168::Tn26	hemTR168::Tn26	Avg-Blank		hphR109::Tn26	hphR109::Tn26	Avg-Blank
	0	0.169	0.16	0.1645		0.212	0.226	0.0545		0.203	0.197	0.0355		0.205	0.203	0.0395		0.2	0.205	0.038		0.205	0.207	0.0415
	1	0.166	0.125	0.1455		0.278	0.293	0.14		0.248	0.243	0.1		0.274	0.267	0.125		0.26	0.265	0.117		0.211	0.236	0.078
	2	0.165	0.123	0.144		0.328	0.347	0.1935		0.303	0.295	0.155		0.311	0.313	0.168		0.325	0.314	0.1755		0.265	0.29	0.1335
	3	0.165	0.123	0.144		0.384	0.401	0.2485		0.328	0.324	0.182		0.347	0.349	0.204		0.405	0.369	0.243		0.31	0.334	0.178
	4	0.164	0.125	0.1445		0.433	0.444	0.294		0.357	0.348	0.208		0.373	0.372	0.228		0.461	0.42	0.296		0.339	0.351	0.2005
	5	0.166	0.124	0.145		0.465	0.477	0.326		0.372	0.362	0.222		0.384	0.376	0.235		0.509	0.456	0.3375		0.342	0.347	0.1995
	6	0.166	0.125	0.1455		0.499	0.504	0.356		0.381	0.367	0.2285		0.389	0.381	0.2395		0.536	0.51	0.3775		0.343	0.347	0.1995
	7	0.166	0.126	0.146		0.534	0.527	0.3845		0.384	0.371	0.2315		0.395	0.385	0.244		0.559	0.538	0.4025		0.34	0.342	0.195
	8	0.164	0.124	0.144		0.556	0.552	0.41		0.388	0.378	0.239		0.399	0.388	0.2495		0.578	0.553	0.4215		0.337	0.336	0.1925
	9	0.165	0.123	0.144		0.573	0.572	0.4285		0.394	0.38	0.243		0.405	0.39	0.2535		0.596	0.572	0.44		0.334	0.332	0.189
	10	0.165	0.125	0.145		0.594	0.587	0.4455		0.401	0.387	0.249		0.403	0.394	0.2535		0.611	0.589	0.455		0.333	0.327	0.185
	11	0.168	0.126	0.147		0.618	0.608	0.466		0.411	0.396	0.2565		0.408	0.396	0.255		0.627	0.607	0.47		0.332	0.325	0.1815
	12	0.166	0.126	0.146		0.635	0.622	0.4825		0.415	0.401	0.262		0.411	0.398	0.2585		0.638	0.621	0.4835		0.33	0.32	0.179
	13	0.164	0.125	0.1445		0.648	0.634	0.4965		0.421	0.405	0.2685		0.412	0.401	0.262		0.645	0.631	0.4935		0.327	0.317	0.1775
	14	0.166	0.123	0.1445		0.662	0.644	0.5085		0.424	0.407	0.271		0.413	0.402	0.263		0.652	0.64	0.5015		0.326	0.314	0.1755
	15	0.167	0.125	0.146		0.675	0.661	0.522		0.429	0.413	0.275		0.419	0.407	0.267		0.657	0.648	0.5065		0.326	0.315	0.1745
	16	0.167	0.126	0.1465		0.686	0.672	0.5325		0.431	0.413	0.2755		0.416	0.406	0.2645		0.657	0.649	0.5065		0.324	0.31	0.1705
	17	0.167	0.127	0.147		0.696	0.684	0.543		0.433	0.414	0.2765		0.415	0.404	0.2625		0.659	0.653	0.509		0.321	0.306	0.1665
	18	0.166	0.126	0.146		0.703	0.692	0.5515		0.432	0.413	0.2765		0.412	0.403	0.2615		0.655	0.65	0.5065		0.317	0.3	0.1625
	19	0.167	0.127	0.147		0.713	0.7	0.5595		0.434	0.417	0.2785		0.413	0.404	0.2615		0.654	0.653	0.5065		0.313	0.298	0.1585
	20	0.167	0.125	0.146		0.721	0.711	0.57		0.434	0.415	0.2785		0.411	0.402	0.2605		0.65	0.652	0.505		0.308	0.291	0.1535
Experiment 2
	Time (h)	Blank	Blank	Avg		WT	WT	Avg - Blank		hphA112::Tn26	hphA112::Tn26	Avg-Blank		hsmA150::Tn26	hsmA150::Tn26	Avg-Blank		hemTR168::Tn26	hemTR168::Tn26	Avg-Blank		hphR109::Tn26	hphR109::Tn26	Avg-Blank
	0	0.152	0.157	0.1545		0.199	0.205	0.0475		0.2	0.203	0.047		0.2	0.202	0.0465		0.197	0.204	0.046		0.205	0.204	0.05
	1	0.152	0.155	0.1535		0.257	0.264	0.107		0.233	0.233	0.0795		0.244	0.241	0.089		0.24	0.264	0.0985		0.218	0.213	0.062
	2	0.151	0.158	0.1545		0.316	0.336	0.1715		0.289	0.291	0.1355		0.31	0.301	0.151		0.31	0.325	0.163		0.253	0.258	0.101
	3	0.15	0.153	0.1515		0.371	0.38	0.224		0.324	0.325	0.173		0.339	0.336	0.186		0.379	0.366	0.221		0.305	0.311	0.1565
	4	0.151	0.153	0.152		0.43	0.426	0.276		0.355	0.356	0.2035		0.363	0.363	0.211		0.442	0.416	0.277		0.333	0.335	0.182
	5	0.15	0.153	0.1515		0.466	0.465	0.314		0.376	0.368	0.2205		0.374	0.368	0.2195		0.497	0.457	0.3255		0.349	0.343	0.1945
	6	0.151	0.156	0.1535		0.505	0.491	0.3445		0.382	0.374	0.2245		0.381	0.375	0.2245		0.535	0.489	0.3585		0.347	0.343	0.1915
	7	0.152	0.155	0.1535		0.545	0.515	0.3765		0.386	0.376	0.2275		0.386	0.381	0.23		0.557	0.518	0.384		0.345	0.342	0.19
	8	0.15	0.155	0.1525		0.57	0.535	0.4		0.393	0.38	0.234		0.392	0.386	0.2365		0.574	0.547	0.408		0.344	0.339	0.189
	9	0.149	0.155	0.152		0.59	0.55	0.418		0.403	0.387	0.243		0.397	0.391	0.242		0.59	0.58	0.433		0.345	0.336	0.1885
	10	0.152	0.156	0.154		0.614	0.568	0.437		0.409	0.397	0.249		0.405	0.397	0.247		0.607	0.601	0.45		0.34	0.336	0.184
	11	0.151	0.156	0.1535		0.633	0.584	0.455		0.419	0.403	0.2575		0.409	0.4	0.251		0.619	0.614	0.463		0.34	0.337	0.185
	12	0.15	0.157	0.1535		0.654	0.595	0.471		0.425	0.409	0.2635		0.413	0.403	0.2545		0.633	0.621	0.4735		0.339	0.335	0.1835
	13	0.154	0.157	0.1555		0.673	0.61	0.486		0.43	0.41	0.2645		0.414	0.405	0.254		0.641	0.637	0.4835		0.338	0.338	0.1825
	14	0.154	0.158	0.156		0.686	0.622	0.498		0.434	0.413	0.2675		0.418	0.406	0.256		0.639	0.647	0.487		0.336	0.335	0.1795
	15	0.151	0.155	0.153		0.697	0.63	0.5105		0.432	0.412	0.269		0.416	0.407	0.2585		0.642	0.651	0.4935		0.332	0.333	0.1795
	16	0.153	0.157	0.155		0.707	0.641	0.519		0.433	0.416	0.2695		0.416	0.406	0.256		0.643	0.658	0.4955		0.331	0.332	0.1765
	17	0.155	0.159	0.157		0.716	0.655	0.5285		0.44	0.418	0.272		0.42	0.408	0.257		0.643	0.662	0.4955		0.33	0.336	0.176
	18	0.152	0.157	0.1545		0.722	0.663	0.538		0.435	0.416	0.271		0.416	0.406	0.2565		0.637	0.662	0.495		0.324	0.332	0.1735
	19	0.153	0.158	0.1555		0.73	0.674	0.5465		0.436	0.416	0.2705		0.418	0.407	0.257		0.639	0.664	0.496		0.324	0.336	0.1745
	20	0.152	0.158	0.155		0.732	0.682	0.552		0.438	0.417	0.2725		0.416	0.404	0.255		0.632	0.662	0.492		0.318	0.33	0.169
Experiment 3
	Time (h)	Blank	Blank	Avg		WT	WT	Avg - Blank		hphA112::Tn26	hphA112::Tn26	Avg-Blank		hsmA150::Tn26	hsmA150::Tn26	Avg-Blank		hemTR168::Tn26	hemTR168::Tn26	Avg-Blank		hphR109::Tn26	hphR109::Tn26	Avg-Blank
	0	0.153	0.149	0.151		0.197	0.2	0.0475		0.197	0.197	0.046		0.204	0.197	0.0495		0.193	0.198	0.0445		0.203	0.211	0.056
	1	0.157	0.156	0.1565		0.263	0.27	0.11		0.265	0.255	0.1035		0.275	0.263	0.1125		0.263	0.259	0.1045		0.235	0.232	0.077
	2	0.158	0.155	0.1565		0.316	0.323	0.163		0.322	0.315	0.162		0.324	0.317	0.164		0.321	0.309	0.1585		0.291	0.284	0.131
	3	0.153	0.153	0.153		0.356	0.368	0.209		0.361	0.343	0.199		0.355	0.346	0.1975		0.382	0.352	0.214		0.336	0.33	0.18
	4	0.156	0.152	0.154		0.408	0.417	0.2585		0.393	0.373	0.229		0.385	0.378	0.2275		0.434	0.4	0.263		0.37	0.349	0.2055
	5	0.155	0.153	0.154		0.438	0.45	0.29		0.402	0.392	0.243		0.402	0.392	0.243		0.473	0.438	0.3015		0.381	0.347	0.21
	6	0.155	0.155	0.155		0.467	0.476	0.3165		0.408	0.397	0.2475		0.407	0.401	0.249		0.513	0.461	0.332		0.383	0.347	0.21
	7	0.154	0.15	0.152		0.493	0.494	0.3415		0.409	0.395	0.25		0.411	0.404	0.2555		0.534	0.491	0.3605		0.379	0.342	0.2085
	8	0.156	0.153	0.1545		0.525	0.519	0.3675		0.42	0.403	0.257		0.421	0.412	0.262		0.557	0.523	0.3855		0.378	0.341	0.205
	9	0.155	0.153	0.154		0.546	0.539	0.3885		0.433	0.415	0.27		0.433	0.427	0.276		0.58	0.549	0.4105		0.378	0.34	0.205
	10	0.156	0.153	0.1545		0.561	0.553	0.4025		0.426	0.416	0.2665		0.437	0.432	0.28		0.603	0.565	0.4295		0.376	0.336	0.2015
	11	0.153	0.149	0.151		0.577	0.565	0.42		0.432	0.417	0.2735		0.439	0.434	0.2855		0.622	0.582	0.451		0.374	0.332	0.202
	12	0.156	0.15	0.153		0.592	0.582	0.434		0.441	0.423	0.279		0.446	0.439	0.2895		0.643	0.599	0.468		0.376	0.328	0.199
	13	0.155	0.15	0.1525		0.61	0.598	0.4515		0.445	0.427	0.2835		0.451	0.446	0.296		0.663	0.615	0.4865		0.374	0.331	0.2
	14	0.159	0.152	0.1555		0.63	0.616	0.4675		0.45	0.434	0.2865		0.46	0.454	0.3015		0.682	0.635	0.503		0.381	0.335	0.2025
	15	0.154	0.152	0.153		0.638	0.627	0.4795		0.444	0.432	0.285		0.46	0.454	0.304		0.693	0.647	0.517		0.376	0.333	0.2015
	16	0.154	0.151	0.1525		0.649	0.639	0.4915		0.454	0.432	0.2905		0.461	0.456	0.306		0.704	0.658	0.5285		0.379	0.341	0.2075
	17	0.153	0.151	0.152		0.656	0.647	0.4995		0.448	0.435	0.2895		0.463	0.458	0.3085		0.709	0.667	0.536		0.377	0.348	0.2105
	18	0.154	0.151	0.1525		0.672	0.657	0.512		0.455	0.438	0.294		0.468	0.459	0.311		0.702	0.677	0.537		0.38	0.344	0.2095
	19	0.153	0.15	0.1515		0.681	0.669	0.5235		0.457	0.44	0.297		0.469	0.464	0.315		0.696	0.691	0.542		0.386	0.352	0.2175
	20	0.156	0.153	0.1545		0.688	0.678	0.5285		0.457	0.441	0.2945		0.471	0.467	0.3145		0.69	0.701	0.541		0.384	0.35	0.2125

## Sheet: Figure 1e
Figure 1e
Experiment 1
	Time (h)	Blank	Blank	Avg		WT	WT	Avg - Blank		hphA112::Tn26	hphA112::Tn26	Avg-Blank		hsmA150::Tn26	hsmA150::Tn26	Avg-Blank		hemTR168::Tn26	hemTR168::Tn26	Avg-Blank		hphR109::Tn26	hphR109::Tn26	Avg-Blank
	0	0.162	0.16	0.161		0.195	0.193	0.033		0.205	0.205	0.044		0.198	0.193	0.0345		0.196	0.2	0.037		0.199	0.207	0.042
	1	0.159	0.158	0.1585		0.205	0.229	0.0585		0.239	0.238	0.08		0.233	0.228	0.072		0.23	0.209	0.061		0.214	0.217	0.057
	2	0.162	0.159	0.1605		0.241	0.263	0.0915		0.272	0.27	0.1105		0.261	0.251	0.0955		0.271	0.249	0.0995		0.231	0.226	0.068
	3	0.159	0.158	0.1585		0.297	0.323	0.1515		0.295	0.294	0.136		0.281	0.273	0.1185		0.341	0.306	0.165		0.256	0.25	0.0945
	4	0.16	0.158	0.159		0.357	0.378	0.2085		0.3	0.304	0.143		0.29	0.281	0.1265		0.408	0.362	0.226		0.28	0.265	0.1135
	5	0.159	0.158	0.1585		0.406	0.431	0.26		0.31	0.313	0.153		0.297	0.288	0.134		0.457	0.408	0.274		0.289	0.27	0.121
	6	0.159	0.158	0.1585		0.444	0.466	0.2965		0.317	0.32	0.16		0.305	0.295	0.1415		0.508	0.445	0.318		0.289	0.267	0.1195
	7	0.153	0.152	0.1525		0.481	0.5	0.338		0.318	0.322	0.1675		0.307	0.297	0.1495		0.534	0.481	0.355		0.284	0.261	0.12
	8	0.158	0.157	0.1575		0.531	0.547	0.3815		0.326	0.33	0.1705		0.318	0.307	0.155		0.557	0.515	0.3785		0.288	0.267	0.12
	9	0.157	0.157	0.157		0.559	0.578	0.4115		0.331	0.333	0.175		0.321	0.309	0.158		0.575	0.536	0.3985		0.288	0.263	0.1185
	10	0.159	0.158	0.1585		0.583	0.604	0.435		0.329	0.332	0.172		0.325	0.311	0.1595		0.592	0.553	0.414		0.287	0.261	0.1155
	11	0.159	0.158	0.1585		0.607	0.626	0.458		0.33	0.334	0.1735		0.326	0.31	0.1595		0.606	0.569	0.429		0.284	0.258	0.1125
	12	0.158	0.157	0.1575		0.631	0.65	0.483		0.33	0.335	0.175		0.33	0.311	0.163		0.618	0.584	0.4435		0.285	0.256	0.113
	13	0.158	0.156	0.157		0.656	0.673	0.5075		0.333	0.339	0.179		0.333	0.316	0.1675		0.626	0.6	0.456		0.286	0.252	0.112
	14	0.16	0.156	0.158		0.679	0.696	0.5295		0.335	0.338	0.1785		0.336	0.318	0.169		0.635	0.612	0.4655		0.285	0.25	0.1095
	15	0.162	0.159	0.1605		0.7	0.719	0.549		0.335	0.34	0.177		0.338	0.318	0.1675		0.642	0.63	0.4755		0.286	0.252	0.1085
	16	0.161	0.159	0.16		0.717	0.733	0.565		0.337	0.339	0.178		0.337	0.319	0.168		0.645	0.632	0.4785		0.284	0.249	0.1065
	17	0.157	0.155	0.156		0.731	0.749	0.584		0.334	0.338	0.18		0.341	0.316	0.1725		0.643	0.636	0.4835		0.283	0.245	0.108
	18	0.158	0.158	0.158		0.744	0.757	0.5925		0.334	0.336	0.177		0.341	0.317	0.171		0.642	0.642	0.484		0.28	0.241	0.1025
	19	0.16	0.156	0.158		0.756	0.772	0.606		0.336	0.339	0.1795		0.342	0.322	0.174		0.643	0.648	0.4875		0.277	0.241	0.101
	20	0.159	0.158	0.1585		0.769	0.782	0.617		0.338	0.338	0.1795		0.343	0.32	0.173		0.64	0.65	0.4865		0.275	0.236	0.097
Experiment 2
	Time (h)	Blank	Blank	Avg		WT	WT	Avg - Blank		hphA112::Tn26	hphA112::Tn26	Avg-Blank		hsmA150::Tn26	hsmA150::Tn26	Avg-Blank		hemTR168::Tn26	hemTR168::Tn26	Avg-Blank		hphR109::Tn26	hphR109::Tn26	Avg-Blank
	0	0.149	0.15	0.1495		0.198	0.203	0.051		0.197	0.193	0.0455		0.201	0.197	0.0495		0.196	0.19	0.0435		0.198	0.207	0.053
	1	0.148	0.15	0.149		0.232	0.241	0.0875		0.231	0.193	0.063		0.204	0.24	0.073		0.231	0.228	0.0805		0.218	0.226	0.073
	2	0.149	0.151	0.15		0.28	0.287	0.1335		0.26	0.221	0.0905		0.238	0.273	0.1055		0.286	0.285	0.1355		0.251	0.252	0.1015
	3	0.149	0.151	0.15		0.344	0.35	0.197		0.286	0.252	0.119		0.263	0.294	0.1285		0.357	0.336	0.1965		0.292	0.29	0.141
	4	0.148	0.148	0.148		0.408	0.417	0.2645		0.298	0.264	0.133		0.271	0.303	0.139		0.419	0.384	0.2535		0.31	0.303	0.1585
	5	0.147	0.149	0.148		0.456	0.465	0.3125		0.306	0.271	0.1405		0.28	0.312	0.148		0.469	0.422	0.2975		0.311	0.306	0.1605
	6	0.147	0.148	0.1475		0.5	0.509	0.357		0.307	0.273	0.1425		0.288	0.317	0.155		0.522	0.448	0.3375		0.311	0.303	0.1595
	7	0.149	0.152	0.1505		0.542	0.549	0.395		0.314	0.281	0.147		0.296	0.324	0.1595		0.555	0.477	0.3655		0.312	0.305	0.158
	8	0.149	0.152	0.1505		0.568	0.574	0.4205		0.319	0.283	0.1505		0.301	0.327	0.1635		0.575	0.505	0.3895		0.315	0.306	0.16
	9	0.15	0.152	0.151		0.598	0.6	0.448		0.321	0.289	0.154		0.305	0.332	0.1675		0.601	0.536	0.4175		0.315	0.306	0.1595
	10	0.149	0.152	0.1505		0.63	0.629	0.479		0.325	0.293	0.1585		0.31	0.339	0.174		0.629	0.56	0.444		0.321	0.306	0.163
	11	0.15	0.152	0.151		0.658	0.657	0.5065		0.33	0.296	0.162		0.314	0.339	0.1755		0.657	0.583	0.469		0.32	0.306	0.162
	12	0.149	0.15	0.1495		0.687	0.687	0.5375		0.334	0.297	0.166		0.316	0.339	0.178		0.682	0.596	0.4895		0.317	0.303	0.1605
	13	0.149	0.151	0.15		0.718	0.717	0.5675		0.335	0.298	0.1665		0.321	0.344	0.1825		0.707	0.614	0.5105		0.317	0.304	0.1605
	14	0.148	0.15	0.149		0.748	0.744	0.597		0.338	0.302	0.171		0.324	0.346	0.186		0.728	0.631	0.5305		0.317	0.302	0.1605
	15	0.152	0.153	0.1525		0.774	0.771	0.62		0.344	0.306	0.1725		0.33	0.351	0.188		0.751	0.649	0.5475		0.319	0.305	0.1595
	16	0.147	0.148	0.1475		0.79	0.789	0.642		0.342	0.304	0.1755		0.329	0.35	0.192		0.759	0.658	0.561		0.311	0.299	0.1575
	17	0.151	0.154	0.1525		0.792	0.803	0.645		0.346	0.311	0.176		0.335	0.361	0.1955		0.76	0.674	0.5645		0.315	0.303	0.1565
	18	0.149	0.149	0.149		0.782	0.795	0.6395		0.349	0.311	0.181		0.337	0.358	0.1985		0.75	0.682	0.567		0.31	0.301	0.1565
	19	0.152	0.153	0.1525		0.776	0.789	0.63		0.349	0.314	0.179		0.339	0.361	0.1975		0.746	0.693	0.567		0.312	0.301	0.154
	20	0.149	0.152	0.1505		0.771	0.78	0.625		0.348	0.315	0.181		0.339	0.36	0.199		0.737	0.702	0.569		0.31	0.297	0.153
Experiment 3
	Time (h)	Blank	Blank	Avg		WT	WT	Avg - Blank		hphA112::Tn26	hphA112::Tn26	Avg-Blank		hsmA150::Tn26	hsmA150::Tn26	Avg-Blank		hemTR168::Tn26	hemTR168::Tn26	Avg-Blank		hphR109::Tn26	hphR109::Tn26	Avg-Blank
	0	0.161	0.157	0.159		0.194	0.201	0.0385		0.187	0.191	0.03		0.193	0.194	0.0345		0.194	0.198	0.037		0.194	0.203	0.0395
	1	0.161	0.157	0.159		0.219	0.227	0.064		0.206	0.204	0.046		0.217	0.185	0.042		0.215	0.221	0.059		0.195	0.213	0.045
	2	0.162	0.156	0.159		0.251	0.273	0.103		0.221	0.22	0.0615		0.244	0.209	0.0675		0.254	0.256	0.096		0.206	0.223	0.0555
	3	0.161	0.155	0.158		0.337	0.352	0.1865		0.246	0.245	0.0875		0.272	0.235	0.0955		0.346	0.343	0.1865		0.222	0.236	0.071
	4	0.161	0.155	0.158		0.412	0.414	0.255		0.266	0.266	0.108		0.292	0.252	0.114		0.433	0.418	0.2675		0.248	0.254	0.093
	5	0.159	0.153	0.156		0.465	0.456	0.3045		0.278	0.279	0.1225		0.299	0.257	0.122		0.491	0.469	0.324		0.262	0.266	0.108
	6	0.161	0.153	0.157		0.522	0.485	0.3465		0.284	0.287	0.1285		0.305	0.264	0.1275		0.542	0.527	0.3775		0.27	0.27	0.113
	7	0.159	0.154	0.1565		0.561	0.525	0.3865		0.289	0.292	0.134		0.313	0.272	0.136		0.574	0.563	0.412		0.278	0.274	0.1195
	8	0.163	0.155	0.159		0.587	0.558	0.4135		0.291	0.294	0.1335		0.317	0.276	0.1375		0.604	0.589	0.4375		0.277	0.274	0.1165
	9	0.164	0.156	0.16		0.615	0.588	0.4415		0.298	0.299	0.1385		0.324	0.284	0.144		0.635	0.618	0.4665		0.279	0.243	0.101
	10	0.162	0.157	0.1595		0.646	0.615	0.471		0.302	0.304	0.1435		0.329	0.288	0.149		0.665	0.645	0.4955		0.282	0.246	0.1045
	11	0.163	0.156	0.1595		0.672	0.633	0.493		0.303	0.304	0.144		0.333	0.292	0.153		0.685	0.671	0.5185		0.279	0.247	0.1035
	12	0.161	0.154	0.1575		0.702	0.651	0.519		0.307	0.308	0.15		0.338	0.296	0.1595		0.703	0.702	0.545		0.283	0.247	0.1075
	13	0.159	0.152	0.1555		0.73	0.669	0.544		0.31	0.31	0.1545		0.339	0.296	0.162		0.715	0.725	0.5645		0.281	0.244	0.107
	14	0.159	0.152	0.1555		0.754	0.684	0.5635		0.31	0.313	0.156		0.346	0.3	0.1675		0.725	0.749	0.5815		0.282	0.245	0.108
	15	0.159	0.151	0.155		0.773	0.696	0.5795		0.314	0.317	0.1605		0.346	0.307	0.1715		0.737	0.769	0.598		0.285	0.247	0.111
	16	0.158	0.151	0.1545		0.788	0.708	0.5935		0.315	0.317	0.1615		0.349	0.308	0.174		0.747	0.777	0.6075		0.281	0.244	0.108
	17	0.165	0.156	0.1605		0.793	0.715	0.5935		0.325	0.325	0.1645		0.358	0.318	0.1775		0.76	0.775	0.607		0.288	0.25	0.1085
	18	0.164	0.155	0.1595		0.783	0.731	0.5975		0.327	0.327	0.1675		0.361	0.32	0.181		0.756	0.766	0.6015		0.286	0.251	0.109
	19	0.161	0.151	0.156		0.775	0.733	0.598		0.322	0.324	0.167		0.363	0.321	0.186		0.746	0.758	0.596		0.285	0.248	0.1105
	20	0.164	0.158	0.161		0.772	0.747	0.5985		0.331	0.33	0.1695		0.368	0.328	0.187		0.744	0.757	0.5895		0.289	0.252	0.1095

## Sheet: Figure 2a
Figure 2a	Note: C= cell pellet and S= supernatant
	Anti-GroEL					Anti-HphA

## Sheet: Figure 3a
Figure 3a
	Anti-His (HphA)

## Sheet: Figure 3b
Figure 3b
Experiment 1
		Apo	Holo	H43A/H106A
	Input Band Intensity	205000	229000	211000
	Pull-down Band Intensity	10700	308	1010
	Pull-down/Input	0.0521951	0.00134498	0.00478673
	Pull-down/Input * 100	5.21951	0.134498	0.478673
Experiment 2
		Apo	Holo	H43A/H106A
	Input Band Intensity	320000	248000	292000
	Pull-down Band Intensity	26600	176	4770
	Pull-down/Input	0.083125	0.000709677	0.0163356
	Pull-down/Input * 100	8.3125	0.0709677	1.63356
Experiment 3
		Apo	Holo	H43A/H106A
	Input Band Intensity	206000	196000	211000
	Pull-down Band Intensity	18600	1140	5440
	Pull-down/Input	0.0902913	0.00581633	0.025782
	Pull-down/Input * 100	9.02913	0.581633	2.5782

## Sheet: Figure 3c
Figure 3c
Experiment 1										Experiment 2										Experiment 3
		WT Apo HphA				H43A/H106A HphA						WT Apo HphA				H43A/H106A HphA						WT Apo HphA				H43A/H106A HphA
	Wavelength (nm)	Abs Before Hb Beads	Abs After Hb Beads	ΔAbs		Abs Before Hb Beads	Abs After Hb Beads	ΔAbs			Wavelength (nm)	Abs Before Hb Beads	Abs After Hb Beads	ΔAbs		Abs Before Hb Beads	Abs After Hb Beads	ΔAbs			Wavelength (nm)	Abs Before Hb Beads	Abs After Hb Beads	ΔAbs		Abs Before Hb Beads	Abs After Hb Beads	ΔAbs
	330	0.1845	0.212	0.0275		0.181	0.182	0.001			330	0.179	0.256	0.077		0.1725	0.177	0.0045			330	0.18	0.242	0.062		0.1685	0.1825	0.014
	335	0.17	0.201	0.031		0.166	0.168	0.002			335	0.1645	0.248	0.0835		0.158	0.164	0.006			335	0.1645	0.2325	0.068		0.154	0.169	0.015
	340	0.1565	0.1905	0.034		0.153	0.156	0.003			340	0.151	0.24	0.089		0.145	0.152	0.007			340	0.1515	0.224	0.0725		0.141	0.1575	0.0165
	345	0.145	0.182	0.037		0.141	0.146	0.005			345	0.14	0.235	0.095		0.134	0.143	0.009			345	0.1405	0.218	0.0775		0.13	0.1475	0.0175
	350	0.137	0.1765	0.0395		0.133	0.139	0.006			350	0.1315	0.2335	0.102		0.1265	0.136	0.0095			350	0.132	0.215	0.083		0.122	0.14	0.018
	355	0.1285	0.171	0.0425		0.125	0.132	0.007			355	0.124	0.231	0.107		0.1185	0.13	0.0115			355	0.1245	0.2115	0.087		0.1145	0.134	0.0195
	360	0.1185	0.162	0.0435		0.115	0.123	0.008			360	0.1145	0.2245	0.11		0.1095	0.122	0.0125			360	0.115	0.2045	0.0895		0.1055	0.1255	0.02
	365	0.1025	0.147	0.0445		0.098	0.107	0.009			365	0.1	0.211	0.111		0.095	0.109	0.014			365	0.1	0.19	0.09		0.0915	0.1115	0.02
	370	0.077	0.124	0.047		0.073	0.084	0.011			370	0.0755	0.188	0.1125		0.072	0.087	0.015			370	0.076	0.1685	0.0925		0.0695	0.091	0.0215
	375	0.064	0.1145	0.0505		0.059	0.072	0.013			375	0.0625	0.181	0.1185		0.0595	0.0765	0.017			375	0.0635	0.1615	0.098		0.0585	0.0805	0.022
	380	0.058	0.1145	0.0565		0.0525	0.068	0.0155			380	0.0575	0.189	0.1315		0.0545	0.0735	0.019			380	0.059	0.168	0.109		0.054	0.078	0.024
	385	0.055	0.1215	0.0665		0.049	0.0665	0.0175			385	0.0555	0.2085	0.153		0.052	0.074	0.022			385	0.057	0.1845	0.1275		0.052	0.0785	0.0265
	390	0.0535	0.137	0.0835		0.047	0.068	0.021			390	0.0545	0.2465	0.192		0.051	0.077	0.026			390	0.056	0.216	0.16		0.0505	0.081	0.0305
	395	0.053	0.1595	0.1065		0.046	0.071	0.025			395	0.0545	0.2985	0.244		0.0505	0.083	0.0325			395	0.056	0.2605	0.2045		0.05	0.0855	0.0355
	400	0.053	0.1915	0.1385		0.045	0.0755	0.0305			400	0.0555	0.3715	0.316		0.0505	0.09	0.0395			400	0.0565	0.3245	0.268		0.0495	0.0925	0.043
	405	0.053	0.2245	0.1715		0.044	0.0765	0.0325			405	0.0565	0.446	0.3895		0.05	0.092	0.042			405	0.0575	0.3875	0.33		0.049	0.094	0.045
	410	0.053	0.2615	0.2085		0.0435	0.0725	0.029			410	0.0575	0.5345	0.477		0.049	0.0865	0.0375			410	0.058	0.4635	0.4055		0.048	0.089	0.041
	415	0.052	0.273	0.221		0.043	0.0645	0.0215			415	0.0565	0.57	0.5135		0.0475	0.0745	0.027			415	0.0575	0.493	0.4355		0.0465	0.0775	0.031
	420	0.051	0.233	0.182		0.0425	0.0565	0.014			420	0.0545	0.482	0.4275		0.0455	0.0635	0.018			420	0.055	0.419	0.364		0.045	0.067	0.022
	425	0.048	0.17	0.122		0.042	0.051	0.009			425	0.0515	0.3385	0.287		0.044	0.056	0.012			425	0.0515	0.2955	0.244		0.044	0.0595	0.0155
	430	0.047	0.127	0.08		0.042	0.0485	0.0065			430	0.0495	0.2385	0.189		0.043	0.0515	0.0085			430	0.049	0.21	0.161		0.0435	0.0555	0.012
	435	0.0455	0.101	0.0555		0.042	0.0465	0.0045			435	0.0475	0.178	0.1305		0.043	0.049	0.006			435	0.047	0.158	0.111		0.043	0.053	0.01
	440	0.0445	0.0845	0.04		0.041	0.0445	0.0035			440	0.0455	0.1405	0.095		0.042	0.047	0.005			440	0.046	0.126	0.08		0.0425	0.0505	0.008
	445	0.044	0.076	0.032		0.041	0.044	0.003			445	0.0445	0.121	0.0765		0.0415	0.0455	0.004			445	0.045	0.109	0.064		0.042	0.0495	0.0075
	450	0.043	0.0715	0.0285		0.0405	0.0435	0.003			450	0.0435	0.1105	0.067		0.0415	0.045	0.0035			450	0.044	0.1	0.056		0.0415	0.0485	0.007
	455	0.043	0.067	0.024		0.0405	0.043	0.0025			455	0.0435	0.1015	0.058		0.0405	0.044	0.0035			455	0.0435	0.092	0.0485		0.0415	0.0475	0.006
	460	0.042	0.062	0.02		0.04	0.0425	0.0025			460	0.0425	0.0905	0.048		0.0405	0.0435	0.003			460	0.043	0.082	0.039		0.041	0.0475	0.0065
	465	0.042	0.058	0.016		0.04	0.042	0.002			465	0.0425	0.082	0.0395		0.0405	0.043	0.0025			465	0.0425	0.075	0.0325		0.041	0.047	0.006
	470	0.042	0.056	0.014		0.04	0.042	0.002			470	0.0415	0.077	0.0355		0.0405	0.043	0.0025			470	0.042	0.0705	0.0285		0.0405	0.0465	0.006
	475	0.042	0.055	0.013		0.04	0.042	0.002			475	0.0415	0.074	0.0325		0.04	0.043	0.003			475	0.042	0.069	0.027		0.0405	0.0465	0.006
	480	0.0415	0.0545	0.013		0.04	0.042	0.002			480	0.0415	0.073	0.0315		0.04	0.043	0.003			480	0.042	0.068	0.026		0.0405	0.0465	0.006
	485	0.0415	0.054	0.0125		0.04	0.042	0.002			485	0.0415	0.072	0.0305		0.04	0.043	0.003			485	0.042	0.067	0.025		0.0405	0.0465	0.006
	490	0.0415	0.0535	0.012		0.04	0.042	0.002			490	0.0415	0.071	0.0295		0.04	0.043	0.003			490	0.041	0.066	0.025		0.04	0.0465	0.0065
	495	0.041	0.0525	0.0115		0.04	0.0415	0.0015			495	0.041	0.07	0.029		0.04	0.043	0.003			495	0.041	0.065	0.024		0.04	0.0465	0.0065
	500	0.041	0.0525	0.0115		0.04	0.0415	0.0015			500	0.041	0.069	0.028		0.04	0.043	0.003			500	0.041	0.064	0.023		0.04	0.0465	0.0065
	505	0.041	0.0525	0.0115		0.0395	0.0415	0.002			505	0.041	0.07	0.029		0.04	0.043	0.003			505	0.041	0.065	0.024		0.04	0.0465	0.0065
	510	0.041	0.054	0.013		0.0395	0.0415	0.002			510	0.0405	0.072	0.0315		0.04	0.0425	0.0025			510	0.041	0.0675	0.0265		0.04	0.046	0.006
	515	0.041	0.056	0.015		0.0395	0.041	0.0015			515	0.041	0.077	0.036		0.04	0.042	0.002			515	0.041	0.071	0.03		0.04	0.046	0.006
	520	0.041	0.058	0.017		0.0395	0.041	0.0015			520	0.041	0.0825	0.0415		0.04	0.042	0.002			520	0.041	0.0755	0.0345		0.04	0.046	0.006
	525	0.041	0.0595	0.0185		0.0395	0.041	0.0015			525	0.041	0.0855	0.0445		0.04	0.042	0.002			525	0.041	0.078	0.037		0.0395	0.046	0.0065
	530	0.041	0.0595	0.0185		0.0395	0.041	0.0015			530	0.041	0.0865	0.0455		0.04	0.042	0.002			530	0.041	0.0795	0.0385		0.0395	0.046	0.0065
	535	0.0415	0.0595	0.018		0.0395	0.041	0.0015			535	0.041	0.0865	0.0455		0.04	0.042	0.002			535	0.041	0.079	0.038		0.0395	0.0455	0.006
	540	0.041	0.059	0.018		0.0395	0.041	0.0015			540	0.041	0.0845	0.0435		0.04	0.042	0.002			540	0.041	0.078	0.037		0.0395	0.0455	0.006
	545	0.0405	0.058	0.0175		0.0395	0.0405	0.001			545	0.0405	0.0825	0.042		0.04	0.0415	0.0015			545	0.041	0.076	0.035		0.0395	0.0455	0.006
	550	0.0405	0.057	0.0165		0.039	0.04	0.001			550	0.0405	0.081	0.0405		0.0395	0.041	0.0015			550	0.04	0.0745	0.0345		0.0395	0.0455	0.006
	555	0.0405	0.0565	0.016		0.0395	0.04	0.0005			555	0.0405	0.0795	0.039		0.04	0.041	0.001			555	0.04	0.0735	0.0335		0.0395	0.045	0.0055
	560	0.0405	0.0565	0.016		0.0395	0.04	0.0005			560	0.0405	0.0795	0.039		0.0395	0.041	0.0015			560	0.04	0.0725	0.0325		0.0395	0.0445	0.005
	565	0.0405	0.056	0.0155		0.039	0.04	0.001			565	0.0405	0.0775	0.037		0.039	0.041	0.002			565	0.04	0.0715	0.0315		0.0395	0.045	0.0055
	570	0.0405	0.054	0.0135		0.039	0.04	0.001			570	0.04	0.0735	0.0335		0.039	0.041	0.002			570	0.04	0.0685	0.0285		0.0395	0.0445	0.005
	575	0.0405	0.0515	0.011		0.039	0.04	0.001			575	0.0405	0.0695	0.029		0.039	0.041	0.002			575	0.04	0.0645	0.0245		0.0395	0.0445	0.005
	580	0.0405	0.0495	0.009		0.039	0.04	0.001			580	0.04	0.064	0.024		0.039	0.041	0.002			580	0.04	0.06	0.02		0.0395	0.0445	0.005
	585	0.04	0.047	0.007		0.039	0.04	0.001			585	0.04	0.059	0.019		0.039	0.041	0.002			585	0.04	0.056	0.016		0.0395	0.0445	0.005
	590	0.0405	0.046	0.0055		0.039	0.04	0.001			590	0.04	0.055	0.015		0.039	0.041	0.002			590	0.04	0.0525	0.0125		0.0395	0.0445	0.005
	595	0.0405	0.0445	0.004		0.039	0.04	0.001			595	0.04	0.052	0.012		0.039	0.041	0.002			595	0.04	0.05	0.01		0.0395	0.045	0.0055
	600	0.0405	0.0435	0.003		0.039	0.04	0.001			600	0.0405	0.05	0.0095		0.0395	0.041	0.0015			600	0.04	0.048	0.008		0.0395	0.0445	0.005
	605	0.0405	0.0425	0.002		0.039	0.04	0.001			605	0.0405	0.048	0.0075		0.039	0.041	0.002			605	0.04	0.0465	0.0065		0.0395	0.045	0.0055
	610	0.0405	0.042	0.0015		0.039	0.04	0.001			610	0.04	0.046	0.006		0.039	0.041	0.002			610	0.04	0.0445	0.0045		0.0395	0.0445	0.005
	615	0.04	0.0415	0.0015		0.039	0.04	0.001			615	0.04	0.045	0.005		0.039	0.0405	0.0015			615	0.04	0.0435	0.0035		0.0395	0.0445	0.005
	620	0.04	0.041	0.001		0.0385	0.04	0.0015			620	0.04	0.044	0.004		0.039	0.04	0.001			620	0.0395	0.043	0.0035		0.0395	0.0445	0.005
	625	0.04	0.041	0.001		0.039	0.039	0			625	0.0395	0.0435	0.004		0.039	0.04	0.001			625	0.0395	0.0425	0.003		0.0395	0.0435	0.004
	630	0.0395	0.04	0.0005		0.0385	0.039	0.0005			630	0.0395	0.0425	0.003		0.039	0.0395	0.0005			630	0.0395	0.042	0.0025		0.039	0.0435	0.0045
	635	0.0395	0.04	0.0005		0.0385	0.039	0.0005			635	0.0395	0.0425	0.003		0.0385	0.039	0.0005			635	0.0395	0.042	0.0025		0.039	0.0435	0.0045
	640	0.0395	0.04	0.0005		0.038	0.038	0			640	0.0395	0.042	0.0025		0.038	0.039	0.001			640	0.0395	0.0415	0.002		0.0385	0.0425	0.004
	645	0.0395	0.04	0.0005		0.038	0.038	0			645	0.0395	0.0415	0.002		0.038	0.0385	0.0005			645	0.0395	0.041	0.0015		0.0385	0.0425	0.004
	650	0.04	0.04	0		0.038	0.038	0			650	0.04	0.0415	0.0015		0.038	0.038	0			650	0.0395	0.041	0.0015		0.0385	0.0415	0.003

## Sheet: Figure 3d
Figure 3d	Note: same data for abs at zero hours and max soret signal used for normalization in all 3 experiments
	Note: lanes used in main text figure are boxed in red
Experiment 1
	Abs (nm)	Hpx 0h	Hpx 1h	Hpx 24h	Max Soret Signal (1:1 Hpx to Hemin)		Abs (nm)	HphA-GST 0h	HphA-GST 1h	HphA-GST 24h	Max Soret Signal (1:1 HphA-GST to Hemin)
	413	0.028	0.964	1.077	1.51		414	0.501	1.069	1.165	1.659
	414	0.028	0.96	1.073	1.525		415	0.498	1.068	1.166	1.672
	415	0.028	0.95	1.061	1.53		Avg	0.4995	1.0685	1.1655	1.6655
	Avg	0.028	0.958	1.07033	1.52167		Subtract 0 timepoint	0	0.569	0.666	1.166
	Subtract 0 timepoint	0	0.93	1.04233	1.49367		[HphA-GST] (mM)	0.0198237	0.0149587	0.0153641	0.01967
	[Hpx] (mM)	0.0162036	0.0128862	0.0127861	0.0141721		Soret/[HphA-GST] (mM-1)		38.0381	43.3478	59.2782
	Soret/[Hpx] (mM-1)		72.1704	81.5205	105.395		% Max Soret		64.1688	73.126
	% Max Soret		68.476	77.3475
Experiment 2
	Abs (nm)	Hpx 0h	Hpx 1h	Hpx 24h	Max Soret Signal (1:1 Hpx to Hemin)		Abs (nm)	HphA-GST 0h	HphA-GST 1h	HphA-GST 24h	Max Soret Signal (1:1 HphA-GST to Hemin)
	413	0.028	0.819	0.93	1.51		414	0.501	0.861	0.951	1.659
	414	0.028	0.816	0.928	1.525		415	0.498	0.862	0.951	1.672
	415	0.028	0.805	0.915	1.53		Avg	0.4995	0.8615	0.951	1.6655
	Avg	0.028	0.813333	0.924333	1.52167		Subtract 0 timepoint	0	0.362	0.4515	1.166
	Subtract 0 timepoint	0	0.785333	0.896333	1.49367		[HphA-GST] (mM)	0.0198237	0.0130939	0.0137704	0.01967
	[Hpx] (mM)	0.0162036	0.0128862	0.0127861	0.0141721		Soret/[HphA-GST] (mM-1)		27.6465	32.7878	59.2782
	Soret/[Hpx] (mM-1)		60.9439	70.1019	105.395		% Max Soret		46.6386	55.3118
	% Max Soret		57.8242	66.5134
Experiment 3
	Abs (nm)	Hpx 0h	Hpx 1h	Hpx 24h	Max Soret Signal (1:1 Hpx to Hemin)		Abs (nm)	HphA-GST 0h	HphA-GST 1h	HphA-GST 24h	Max Soret Signal (1:1 HphA-GST to Hemin)
	413	0.028	0.875	0.984	1.51		414	0.501	0.918	1.023	1.659
	414	0.028	0.873	0.983	1.525		415	0.498	0.918	1.022	1.672
	415	0.028	0.864	0.973	1.53		Avg	0.4995	0.918	1.0225	1.6655
	Avg	0.028	0.870667	0.98	1.52167		Subtract 0 timepoint	0	0.4185	0.523	1.166
	Subtract 0 timepoint	0	0.842667	0.952	1.49367		[HphA-GST] (mM)	0.0198237	0.015424	0.0144468	0.01967
	[Hpx] (mM)	0.0162036	0.0128862	0.0127861	0.0141721		Soret/[HphA-GST] (mM-1)		27.133	36.2017	59.2782
	Soret/[Hpx] (mM-1)		65.3931	74.4556	105.395		% Max Soret		45.7724	61.0708
	% Max Soret		62.0457	70.6442
	Coomassie stained SDS-PAGE gel

## Sheet: Figure 4a
Figure 4a
Experiment 1		2.5 uM Holo HphA
	Time (h)	Blank	Blank	Avg	WT	WT	WT - Blank	hsmA150::Tn26	hsmA150::Tn26	hsmA150::Tn26 - Blank	hphA112::Tn26	hphA112::Tn26	hphA112::Tn26 - Blank	hphR109::Tn26	hphR109::Tn26	hphR109::Tn26 - Blank
	0	0.186	0.193	0.1895	0.231	0.23	0.041	0.234	0.25	0.0525	0.229	0.231	0.0405	0.238	0.244	0.0515
	1	0.183	0.188	0.1855	0.268	0.27	0.0835	0.267	0.285	0.0905	0.26	0.26	0.0745	0.262	0.269	0.08
	2	0.183	0.188	0.1855	0.37	0.37	0.1845	0.351	0.365	0.1725	0.296	0.295	0.11	0.309	0.317	0.1275
	3	0.183	0.186	0.1845	0.458	0.462	0.2755	0.412	0.426	0.2345	0.332	0.331	0.147	0.353	0.355	0.1695
	4	0.184	0.187	0.1855	0.519	0.526	0.337	0.471	0.484	0.292	0.36	0.368	0.1785	0.366	0.366	0.1805
	5	0.181	0.186	0.1835	0.554	0.564	0.3755	0.512	0.522	0.3335	0.391	0.394	0.209	0.375	0.371	0.1895
	6	0.182	0.188	0.185	0.586	0.598	0.407	0.548	0.563	0.3705	0.417	0.427	0.237	0.379	0.376	0.1925
	7	0.181	0.187	0.184	0.614	0.627	0.4365	0.576	0.589	0.3985	0.442	0.455	0.2645	0.379	0.375	0.193
	8	0.184	0.188	0.186	0.641	0.655	0.462	0.6	0.616	0.422	0.469	0.481	0.289	0.379	0.375	0.191
	9	0.184	0.187	0.1855	0.664	0.68	0.4865	0.619	0.635	0.4415	0.489	0.501	0.3095	0.379	0.374	0.191
	10	0.184	0.188	0.186	0.688	0.7	0.508	0.637	0.653	0.459	0.507	0.517	0.326	0.378	0.374	0.19
	11	0.184	0.186	0.185	0.708	0.717	0.5275	0.652	0.669	0.4755	0.519	0.529	0.339	0.381	0.372	0.1915
	12	0.19	0.187	0.1885	0.729	0.738	0.545	0.669	0.688	0.49	0.539	0.549	0.3555	0.384	0.378	0.1925
	13	0.185	0.189	0.187	0.743	0.751	0.56	0.682	0.699	0.5035	0.55	0.562	0.369	0.381	0.375	0.191
	14	0.185	0.189	0.187	0.762	0.769	0.5785	0.697	0.717	0.52	0.565	0.579	0.385	0.383	0.377	0.193
	15	0.192	0.192	0.192	0.781	0.785	0.591	0.713	0.734	0.5315	0.582	0.594	0.396	0.387	0.379	0.191
	16	0.186	0.19	0.188	0.793	0.797	0.607	0.726	0.747	0.5485	0.593	0.607	0.412	0.391	0.38	0.1975
	17	0.187	0.188	0.1875	0.8	0.808	0.6165	0.736	0.756	0.5585	0.605	0.621	0.4255	0.385	0.38	0.195
	18	0.192	0.19	0.191	0.798	0.822	0.619	0.749	0.771	0.569	0.614	0.633	0.4325	0.386	0.378	0.191
Experiment 2		2.5 uM Holo HphA
	Time (h)	Blank	Blank	Avg	WT	WT	WT - Blank	hsmA150::Tn26	hsmA150::Tn26	hsmA150::Tn26 - Blank	hphA112::Tn26	hphA112::Tn26	hphA112::Tn26 - Blank	hphR109::Tn26	hphR109::Tn26	hphR109::Tn26 - Blank
	0	0.183	0.182	0.1825	0.217	0.216	0.034	0.231	0.216	0.041	0.217	0.225	0.0385	0.224	0.219	0.039
	1	0.178	0.179	0.1785	0.247	0.241	0.0655	0.254	0.242	0.0695	0.246	0.258	0.0735	0.242	0.239	0.062
	2	0.181	0.176	0.1785	0.327	0.327	0.1485	0.322	0.313	0.139	0.273	0.289	0.1025	0.28	0.278	0.1005
	3	0.181	0.18	0.1805	0.389	0.39	0.209	0.38	0.37	0.1945	0.311	0.327	0.1385	0.322	0.318	0.1395
	4	0.179	0.179	0.179	0.454	0.458	0.277	0.438	0.428	0.254	0.346	0.358	0.173	0.347	0.339	0.164
	5	0.181	0.178	0.1795	0.516	0.518	0.3375	0.495	0.481	0.3085	0.382	0.389	0.206	0.353	0.343	0.1685
	6	0.182	0.178	0.18	0.564	0.574	0.389	0.545	0.528	0.3565	0.411	0.416	0.2335	0.356	0.345	0.1705
	7	0.181	0.178	0.1795	0.599	0.609	0.4245	0.587	0.564	0.396	0.43	0.432	0.2515	0.356	0.344	0.1705
	8	0.181	0.177	0.179	0.627	0.632	0.4505	0.61	0.595	0.4235	0.454	0.456	0.276	0.358	0.344	0.172
	9	0.18	0.177	0.1785	0.647	0.658	0.474	0.631	0.618	0.446	0.473	0.472	0.294	0.358	0.346	0.1735
	10	0.181	0.177	0.179	0.666	0.676	0.492	0.651	0.641	0.467	0.491	0.492	0.3125	0.357	0.343	0.171
	11	0.182	0.177	0.1795	0.683	0.696	0.51	0.667	0.656	0.482	0.51	0.509	0.33	0.356	0.342	0.1695
	12	0.181	0.178	0.1795	0.703	0.713	0.5285	0.686	0.673	0.5	0.53	0.532	0.3515	0.358	0.346	0.1725
	13	0.179	0.175	0.177	0.714	0.728	0.544	0.696	0.684	0.513	0.541	0.544	0.3655	0.356	0.343	0.1725
	14	0.183	0.179	0.181	0.729	0.742	0.5545	0.717	0.698	0.5265	0.553	0.555	0.373	0.359	0.344	0.1705
	15	0.182	0.181	0.1815	0.745	0.761	0.5715	0.731	0.714	0.541	0.565	0.571	0.3865	0.361	0.346	0.172
	16	0.179	0.179	0.179	0.754	0.77	0.583	0.741	0.725	0.554	0.569	0.573	0.392	0.359	0.343	0.172
	17	0.182	0.178	0.18	0.771	0.788	0.5995	0.761	0.739	0.57	0.578	0.578	0.398	0.363	0.344	0.1735
	18	0.181	0.178	0.1795	0.782	0.801	0.612	0.772	0.753	0.583	0.588	0.585	0.407	0.363	0.344	0.174
Experiment 3		2.5 uM Holo HphA
	Time (h)	Blank	Blank	Avg	WT	WT	WT - Blank	hsmA150::Tn26	hsmA150::Tn26	hsmA150::Tn26 - Blank	hphA112::Tn26	hphA112::Tn26	hphA112::Tn26 - Blank	hphR109::Tn26	hphR109::Tn26	hphR109::Tn26 - Blank
	0	0.135	0.142	0.1385	0.163	0.168	0.027	0.174	0.16	0.0285	0.167	0.17	0.03	0.163	0.166	0.026
	1	0.133	0.141	0.137	0.234	0.227	0.0935	0.228	0.216	0.085	0.208	0.212	0.073	0.187	0.189	0.051
	2	0.132	0.14	0.136	0.289	0.291	0.154	0.291	0.283	0.151	0.24	0.239	0.1035	0.244	0.245	0.1085
	3	0.132	0.139	0.1355	0.342	0.36	0.2155	0.36	0.351	0.22	0.27	0.268	0.1335	0.278	0.279	0.143
	4	0.131	0.139	0.135	0.451	0.435	0.308	0.423	0.412	0.2825	0.305	0.303	0.169	0.303	0.302	0.1675
	5	0.131	0.139	0.135	0.561	0.46	0.3755	0.447	0.436	0.3065	0.331	0.33	0.1955	0.311	0.313	0.177
	6	0.131	0.139	0.135	0.599	0.474	0.4015	0.464	0.456	0.325	0.35	0.356	0.218	0.31	0.309	0.1745
	7	0.131	0.138	0.1345	0.626	0.49	0.4235	0.48	0.472	0.3415	0.361	0.366	0.229	0.305	0.299	0.1675
	8	0.131	0.138	0.1345	0.635	0.511	0.4385	0.497	0.487	0.3575	0.374	0.381	0.243	0.3	0.294	0.1625
	9	0.131	0.137	0.134	0.531	0.513	0.388	0.511	0.499	0.371	0.384	0.389	0.2525	0.292	0.287	0.1555
	10	0.131	0.137	0.134	0.536	0.526	0.397	0.521	0.511	0.382	0.39	0.395	0.2585	0.287	0.275	0.147
	11	0.132	0.136	0.134	0.629	0.55	0.4555	0.526	0.523	0.3905	0.396	0.399	0.2635	0.283	0.264	0.1395
	12	0.132	0.136	0.134	0.656	0.585	0.4865	0.536	0.528	0.398	0.397	0.4	0.2645	0.276	0.255	0.1315
	13	0.132	0.137	0.1345	0.637	0.579	0.4735	0.537	0.53	0.399	0.392	0.393	0.258	0.268	0.243	0.121
	14	0.132	0.136	0.134	0.644	0.597	0.4865	0.545	0.532	0.4045	0.38	0.385	0.2485	0.254	0.23	0.108
	15	0.132	0.136	0.134	0.641	0.627	0.5	0.552	0.534	0.409	0.37	0.376	0.239	0.246	0.218	0.098
	16	0.132	0.135	0.1335	0.63	0.633	0.498	0.549	0.532	0.407	0.36	0.363	0.228	0.236	0.207	0.088
	17	0.132	0.136	0.134	0.63	0.654	0.508	0.55	0.531	0.4065	0.346	0.354	0.216	0.23	0.195	0.0785
	18	0.131	0.134	0.1325	0.636	0.656	0.5135	0.546	0.526	0.4035	0.336	0.339	0.205	0.222	0.182	0.0695
														0.215	0.173	0.061
														0.206	0.162	0.051

[truncated: 25 more sheets: Figure 4b, Figure 4c, Figure 5, Figure 6a, Figure 6b-d, Figure 6e-g, Supp 1a, Supp 1b, Supp 1c, Supp 1d, Supp 1e, Supp 1f, Supp 2a, Supp 2b, Supp 4, Supp 6e, Supp 8, Supp 9b, Supp 10a, Supp 10b …]
